# Supplementary material for: How Geography and Climate Shaped the Genomic Diversity of Italian Local Cattle and Sheep Breeds
Source: Animals (Basel). 2022 Aug 26;12(17):2198. doi: 10.3390/ani12172198 (PMC9454691; doi:10.3390/ani12172198)
Supplement: Supplementary file 1 [file animals-12-02198-s001.zip]

Archive with 3 entries (3 files):
- Supplementary_figure_S1.png
- Supplementary_figure_S2.png
- supplementary_table_S1.pdf
